# Supplementary material for: Impact of a Withania somnifera and Bacopa monnieri Formulation on SH-SY5Y Human Neuroblastoma Cells Metabolism Through NMR Metabolomic
Source: Nutrients. 2024 Nov 28;16(23):4096. doi: 10.3390/nu16234096 (PMC11643393; doi:10.3390/nu16234096)
Supplement: Supplementary file 1 [file nutrients-16-04096-s001.zip]

Archive with 1 entries (1 files):
- nutrients-3323006-supplementary.pdf
